# Supplementary material for: Genomic Analysis to Elucidate the Lignocellulose Degrading Capability of a New Halophile Robertkochia solimangrovi
Source: Genes (Basel). 2022 Nov 17;13(11):2135. doi: 10.3390/genes13112135 (PMC9690682; doi:10.3390/genes13112135)
Supplement: Supplementary file 1 [file genes-13-02135-s001.zip]

Archive with 1 entries (1 files):
- genes-2031169-supplementary.pdf
